# Supplementary material for: Beyond the Skin: Topical Amphotericin B Nanocarriers Targeting Cutaneous Leishmaniasis with Suppression of Lymphatic Parasite Burden
Source: Infect Dis Rep. 2026 Jan 6;18(1):6. doi: 10.3390/idr18010006 (PMC12821423; doi:10.3390/idr18010006)
Supplement: Supplementary file 1 [file idr-18-00006-s001.zip]

Archive with 1 entries (1 files):
- idr-3955466-supplementary.pdf
